# Supplementary material for: LifeLab: Co-Design of an Interactive Health Literacy Intervention for Socioeconomically Disadvantaged Adolescents’
Source: Children (Basel). 2022 Aug 15;9(8):1230. doi: 10.3390/children9081230 (PMC9406774; doi:10.3390/children9081230)
Supplement: Supplementary file 1 [file children-09-01230-s001.zip]

Archive with 1 entries (1 files):
- children-1822234-supplementary.pdf
